# Supplementary material for: SARS-CoV-2 Spike Protein-Expressing Enterococcus for Oral Vaccination: Immunogenicity and Protection
Source: Vaccines (Basel). 2023 Nov 14;11(11):1714. doi: 10.3390/vaccines11111714 (PMC10675790; doi:10.3390/vaccines11111714)
Supplement: Supplementary file 1 [file vaccines-11-01714-s001.zip]

Archive with 1 entries (1 files):
- vaccines-2663556-supplementary.pdf
